# Supplementary material for: Effects of compression garment on muscular efficacy, proprioception, and recovery after exercise-induced muscle fatigue onset for people who exercise regularly
Source: PLoS One. 2022 Feb 28;17(2):e0264569. doi: 10.1371/journal.pone.0264569 (PMC8884515; doi:10.1371/journal.pone.0264569)
Supplement: S1 Data — (XLS) [file pone.0264569.s001.xls]

## Sheet: AP displacement
Subjects	CG/SP	TIME	AP displacement
1	CG	Baseline	5.01		AP displacement
1	CG	Fatigue	5.71		Tests of Normality
1	CG	R10	4.89		AP displacement	Kolmogorov-Smirnova			Shapiro-Wilk
1	CG	R20	5.32			Statistic	df	Sig.	Statistic	df	Sig.
1	CG	R30	3.85		Baseline-SP	0.191625	12	.200*	0.876183	12	0.078329
1	CG	R60	3.55		Baseline-CG	0.271961	12	0.0144877	0.894108	12	0.133135
1	SP	Baseline	4.14		Fatigue-SP	0.135516	12	.200*	0.964734	12	0.848637
1	SP	Fatigue	3.82		Fatigue-CG	0.169257	12	.200*	0.87186	12	0.0690014
1	SP	R10	5.48		rest 10 min-SP	0.202021	12	0.189896	0.921674	12	0.300081
1	SP	R20	3.35		rest 10 min-CG	0.131847	12	.200*	0.942686	12	0.533631
1	SP	R30	5.55		rest 20 min-SP	0.252114	12	0.0338788	0.896885	12	0.14459
1	SP	R60	3.82		rest 20 min-CG	0.175127	12	.200*	0.942348	12	0.52907
2	CG	Baseline	6.25		rest 30 min-SP	0.193625	12	.200*	0.869722	12	0.0648206
2	CG	Fatigue	4.4		rest 30 min-CG	0.167778	12	.200*	0.941981	12	0.52415
2	CG	R10	3.79		rest 1 hour-SP	0.178691	12	.200*	0.925781	12	0.337526
2	CG	R20	3.57		rest 1 hour-CG	0.169501	12	.200*	0.910051	12	0.213668
2	CG	R30	4.34		*. This is a lower bound of the true significance.
2	CG	R60	2.56		a. Lilliefors Significance Correction
2	SP	Baseline	6.54
2	SP	Fatigue	5.36
2	SP	R10	5.3
2	SP	R20	5.51
2	SP	R30	4.67
2	SP	R60	3.43
3	CG	Baseline	3.28
3	CG	Fatigue	3.73
3	CG	R10	3.25
3	CG	R20	3.39
3	CG	R30	4.35
3	CG	R60	3.67
3	SP	Baseline	3.97
3	SP	Fatigue	2.56
3	SP	R10	6.75
3	SP	R20	3
3	SP	R30	3.47
3	SP	R60	4.98
4	CG	Baseline	2.78
4	CG	Fatigue	2.83
4	CG	R10	2.38
4	CG	R20	3.33
4	CG	R30	2.9
4	CG	R60	2.99
4	SP	Baseline	2.79
4	SP	Fatigue	3.69
4	SP	R10	2.9
4	SP	R20	2.65
4	SP	R30	2.85
4	SP	R60	2.67
5	CG	Baseline	5.06
5	CG	Fatigue	4.99
5	CG	R10	4.57
5	CG	R20	4.28
5	CG	R30	3.46
5	CG	R60	4.01
5	SP	Baseline	4.34
5	SP	Fatigue	3.39
5	SP	R10	5.72
5	SP	R20	2.57
5	SP	R30	4.85
5	SP	R60	4.79
6	CG	Baseline	3.22
6	CG	Fatigue	3.8
6	CG	R10	4.57
6	CG	R20	4.09
6	CG	R30	4.8
6	CG	R60	4.9
6	SP	Baseline	3.7
6	SP	Fatigue	4.21
6	SP	R10	5.57
6	SP	R20	4.29
6	SP	R30	4.5
6	SP	R60	5.4
7	CG	Baseline	3.45
7	CG	Fatigue	2.78
7	CG	R10	3.42
7	CG	R20	3.76
7	CG	R30	3.06
7	CG	R60	3.88
7	SP	Baseline	3.73
7	SP	Fatigue	3.98
7	SP	R10	1.21
7	SP	R20	1.17
7	SP	R30	2.19
7	SP	R60	3.29
8	CG	Baseline	3.41
8	CG	Fatigue	3.38
8	CG	R10	4.05
8	CG	R20	3.34
8	CG	R30	4.51
8	CG	R60	2.47
8	SP	Baseline	3.94
8	SP	Fatigue	4.65
8	SP	R10	4.98
8	SP	R20	3.45
8	SP	R30	2.68
8	SP	R60	5.73
9	CG	Baseline	5.33
9	CG	Fatigue	4.08
9	CG	R10	6.2
9	CG	R20	3.54
9	CG	R30	2.49
9	CG	R60	2.54
9	SP	Baseline	3.99
9	SP	Fatigue	3.84
9	SP	R10	3.09
9	SP	R20	3.2
9	SP	R30	5.02
9	SP	R60	3.69
10	CG	Baseline	2.44
10	CG	Fatigue	2.8
10	CG	R10	2.67
10	CG	R20	2.34
10	CG	R30	3.54
10	CG	R60	3
10	SP	Baseline	2.71
10	SP	Fatigue	2.79
10	SP	R10	2.13
10	SP	R20	2.82
10	SP	R30	3.16
10	SP	R60	3.14
11	CG	Baseline	3.06
11	CG	Fatigue	7.28
11	CG	R10	3.07
11	CG	R20	4.91
11	CG	R30	3.14
11	CG	R60	3.81
11	SP	Baseline	7.64
11	SP	Fatigue	5.14
11	SP	R10	6.95
11	SP	R20	6.54
11	SP	R30	9.82
11	SP	R60	4.79
12	CG	Baseline	2.23
12	CG	Fatigue	2.71
12	CG	R10	2.69
12	CG	R20	3.2
12	CG	R30	2.92
12	CG	R60	2.61
12	SP	Baseline	2.62
12	SP	Fatigue	3.54
12	SP	R10	2.84
12	SP	R20	2.94
12	SP	R30	2.6
12	SP	R60	2.79

## Sheet: ML displacement
Subjects	CG/SP	TIME	ML displacement		Tests of Normality
1	CG	Baseline	6.01		ML displacement	Kolmogorov-Smirnova			Shapiro-Wilk
1	CG	Fatigue	8.83			Statistic	df	Sig.	Statistic	df	Sig.
1	CG	R10	7.3		Baseline-SP	0.15125	12	.200*	0.962703	12	0.821609
1	CG	R20	6.78		Baseline-CG	0.14694	12	.200*	0.954767	12	0.707349
1	CG	R30	4.23		Fatigue-SP	0.147566	12	.200*	0.975043	12	0.95584
1	CG	R60	3.78		Fatigue-CG	0.14468	12	.200*	0.957297	12	0.744661
1	SP	Baseline	6.61		rest 10 min-SP	0.209154	12	0.154232	0.892826	12	0.128159
1	SP	Fatigue	8.2		rest 10 min-CG	0.199967	12	.200*	0.86263	12	0.052
1	SP	R10	7.2		rest 20 min-SP	0.230645	12	0.0774593	0.929271	12	0.372445
1	SP	R20	6.71		rest 20 min-CG	0.183973	12	.200*	0.896938	12	0.144819
1	SP	R30	6.52		rest 30 min-SP	0.182024	12	.200*	0.928172	12	0.361142
1	SP	R60	4.47		rest 30 min-CG	0.228782	12	0.0828461	0.914679	12	0.244836
2	CG	Baseline	6.77		rest 1 hour-SP	0.200039	12	0.199803	0.869722	12	0.0648206
2	CG	Fatigue	8.2		rest 1 hour-CG	0.128618	12	.200*	0.96185	12	0.809878
2	CG	R10	6.55		*. This is a lower bound of the true significance.
2	CG	R20	5.7		a. Lilliefors Significance Correction
2	CG	R30	6.49
2	CG	R60	5.12
2	SP	Baseline	7.59
2	SP	Fatigue	9
2	SP	R10	7.79
2	SP	R20	7.3
2	SP	R30	6.63
2	SP	R60	5.57
3	CG	Baseline	5.43
3	CG	Fatigue	7.8
3	CG	R10	6.23
3	CG	R20	5.99
3	CG	R30	5.69
3	CG	R60	5.58
3	SP	Baseline	5.83
3	SP	Fatigue	8.5
3	SP	R10	7.2
3	SP	R20	6.56
3	SP	R30	7.17
3	SP	R60	7.13
4	CG	Baseline	5.07
4	CG	Fatigue	6.25
4	CG	R10	3.74
4	CG	R20	3.87
4	CG	R30	4.18
4	CG	R60	4.64
4	SP	Baseline	4.16
4	SP	Fatigue	6
4	SP	R10	3.97
4	SP	R20	4.83
4	SP	R30	4.45
4	SP	R60	4.68
5	CG	Baseline	7.63
5	CG	Fatigue	9
5	CG	R10	7.25
5	CG	R20	6.6
5	CG	R30	6.75
5	CG	R60	7
5	SP	Baseline	7.72
5	SP	Fatigue	9.9
5	SP	R10	7.57
5	SP	R20	6.69
5	SP	R30	7.67
5	SP	R60	7.48
6	CG	Baseline	4.08
6	CG	Fatigue	8.2
6	CG	R10	7.09
6	CG	R20	6.35
6	CG	R30	6.39
6	CG	R60	5.78
6	SP	Baseline	5.01
6	SP	Fatigue	8.4
6	SP	R10	7.49
6	SP	R20	7.05
6	SP	R30	6.79
6	SP	R60	6.87
7	CG	Baseline	7.26
7	CG	Fatigue	8.3
7	CG	R10	5.7
7	CG	R20	5.5
7	CG	R30	5.55
7	CG	R60	5.56
7	SP	Baseline	6.16
7	SP	Fatigue	7.8
7	SP	R10	5.98
7	SP	R20	5.48
7	SP	R30	5.64
7	SP	R60	4.73
8	CG	Baseline	5.75
8	CG	Fatigue	7.58
8	CG	R10	6.83
8	CG	R20	5.41
8	CG	R30	5.59
8	CG	R60	6.14
8	SP	Baseline	6.64
8	SP	Fatigue	8.6
8	SP	R10	6.78
8	SP	R20	6.56
8	SP	R30	6.13
8	SP	R60	6.55
9	CG	Baseline	5.17
9	CG	Fatigue	6.93
9	CG	R10	5.89
9	CG	R20	3.94
9	CG	R30	2.93
9	CG	R60	2.97
9	SP	Baseline	6.9
9	SP	Fatigue	7.5
9	SP	R10	6.1
9	SP	R20	5.64
9	SP	R30	5.61
9	SP	R60	4.6
10	CG	Baseline	7.08
10	CG	Fatigue	7.74
10	CG	R10	5.88
10	CG	R20	5.25
10	CG	R30	5.68
10	CG	R60	3.89
10	SP	Baseline	5.66
10	SP	Fatigue	7
10	SP	R10	5.73
10	SP	R20	5.03
10	SP	R30	6.53
10	SP	R60	5.08
11	CG	Baseline	5.75
11	CG	Fatigue	8
11	CG	R10	7
11	CG	R20	6.55
11	CG	R30	6.88
11	CG	R60	7.08
11	SP	Baseline	6.97
11	SP	Fatigue	8.7
11	SP	R10	7.62
11	SP	R20	7.65
11	SP	R30	7.54
11	SP	R60	7.42
12	CG	Baseline	5.05
12	CG	Fatigue	6.76
12	CG	R10	5.78
12	CG	R20	5.44
12	CG	R30	3.86
12	CG	R60	4.07
12	SP	Baseline	4.95
12	SP	Fatigue	6.7
12	SP	R10	5.21
12	SP	R20	4.59
12	SP	R30	4.31
12	SP	R60	4.14

## Sheet: Jump height &power
Subjects	CG/SP	TIME	Jump height	Power			Jump height								Jump power
1	CG	Baseline	45.29	3424.25			Tests of Normality								Tests of Normality
1	CG	Fatigue	32.31	2750.59			Jump height	Kolmogorov-Smirnova			Shapiro-Wilk				Jump power	Kolmogorov-Smirnova			Shapiro-Wilk
1	CG	R10	44.32	3373.91				Statistic	df	Sig.	Statistic	df	Sig.			Statistic	df	Sig.	Statistic	df	Sig.
1	CG	R20	45.19	3419.06			Baseline-SP	0.200003	12	0.199983	0.895122	12	0.137207		Baseline-SP	0.154054	12	.200*	0.931959	12	0.401338
1	CG	R30	46.38	3480.82			Baseline-CG	0.204524	12	0.177379	0.862351	12	0.051		Baseline-CG	0.204819	12	0.175906	0.88606	12	0.104843
1	CG	R60	43.7	3341.73			Fatigue-SP	0.134824	12	.200*	0.940911	12	0.509968		Fatigue-SP	0.175668	12	.200*	0.921067	12	0.294875
1	SP	Baseline	44.3151	3373.65			Fatigue-CG	0.181201	12	.200*	0.927319	12	0.352564		Fatigue-CG	0.161248	12	.200*	0.901898	12	0.167819
1	SP	Fatigue	33.5552	2815.21			rest 10 min-SP	0.212417	12	0.141022	0.909065	12	0.207535		rest 10 min-SP	0.153108	12	.200*	0.944207	12	0.554417
1	SP	R10	42.9411	3302.34			rest 10 min-CG	0.1904	12	.200*	0.86239	12	0.051		rest 10 min-CG	0.158813	12	.200*	0.927082	12	0.350207
1	SP	R20	45.0388	3411.21			rest 20 min-SP	0.214579	12	0.132989	0.868209	12	0.0620222		rest 20 min-SP	0.156294	12	.200*	0.932479	12	0.407127
1	SP	R30	43.4794	3330.28			rest 20 min-CG	0.213747	12	0.136082	0.869203	12	0.0638476		rest 20 min-CG	0.187747	12	.200*	0.912812	12	0.231775
1	SP	R60	43.073	3309.19			rest 30 min-SP	0.213614	12	0.136574	0.890241	12	0.118687		rest 30 min-SP	0.18016	12	.200*	0.911637	12	0.2239
2	CG	Baseline	40.36	3168.38			rest 30 min-CG	0.215	12	0.132	0.861008	12	0.05		rest 30 min-CG	0.184065	12	.200*	0.91562	12	0.251676
2	CG	Fatigue	23.82	2309.96			rest 1 hour-SP	0.182911	12	.200*	0.876183	12	0.078329		rest 1 hour-SP	0.185427	12	.200*	0.904701	12	0.18238
2	CG	R10	37.56	3023.06			rest 1 hour-CG	0.19373	12	.200*	0.885884	12	0.104297		rest 1 hour-CG	0.155801	12	.200*	0.934741	12	0.433075
2	CG	R20	34.62	2870.48			*. This is a lower bound of the true significance.								*. This is a lower bound of the true significance.
2	CG	R30	36.8	2983.62			a. Lilliefors Significance Correction								a. Lilliefors Significance Correction
2	CG	R60	36.83	2985.18
2	SP	Baseline	40.05	3152.3
2	SP	Fatigue	23.36	2286.08
2	SP	R10	34.38	2858.02
2	SP	R20	34.97	2888.64
2	SP	R30	34.84	2881.9
2	SP	R60	34.38	2858.02
3	CG	Baseline	41.43	3664.02
3	CG	Fatigue	31.71	3159.55
3	CG	R10	41.6	3672.84
3	CG	R20	39.48	3562.81
3	CG	R30	39.89	3584.09
3	CG	R60	41.12	3647.93
3	SP	Baseline	38.7775	3526.35
3	SP	Fatigue	30.9794	3121.63
3	SP	R10	40.4697	3614.18
3	SP	R20	41.5916	3672.4
3	SP	R30	39.8159	3580.24
3	SP	R60	39.6617	3572.24
4	CG	Baseline	45.59	3586.52
4	CG	Fatigue	36.18	3098.14
4	CG	R10	44.47	3528.39
4	CG	R20	44.42	3525.8
4	CG	R30	45.93	3604.17
4	CG	R60	45.34	3573.55
4	SP	Baseline	47.039	3661.73
4	SP	Fatigue	36.6928	3124.76
4	SP	R10	45.3844	3575.85
4	SP	R20	45.186	3565.56
4	SP	R30	42.9779	3450.95
4	SP	R60	43.4261	3474.22
5	CG	Baseline	45.5	5733.45
5	CG	Fatigue	27.37	4792.5
5	CG	R10	39.63	5428.8
5	CG	R20	39.61	5427.76
5	CG	R30	39.52	5423.09
5	CG	R60	36.33	5257.53
5	SP	Baseline	36.4706	5264.83
5	SP	Fatigue	27.3207	4789.95
5	SP	R10	34.8514	5180.79
5	SP	R20	39.7685	5435.98
5	SP	R30	40.7469	5486.76
5	SP	R60	42.1141	5557.72
6	CG	Baseline	48.53	3299.01
6	CG	Fatigue	33.11	2498.71
6	CG	R10	45.18	3125.14
6	CG	R20	46.99	3219.08
6	CG	R30	46.89	3213.89
6	CG	R60	46.75	3206.62
6	SP	Baseline	43.7139	3049.05
6	SP	Fatigue	35.1022	2602.1
6	SP	R10	46.938	3216.38
6	SP	R20	46.0315	3169.34
6	SP	R30	47.9597	3269.41
6	SP	R60	47.4501	3242.96
7	CG	Baseline	27.57	2602.38
7	CG	Fatigue	20.46	2233.37
7	CG	R10	25.35	2487.16
7	CG	R20	24.59	2447.72
7	CG	R30	23.73	2403.09
7	CG	R60	23.96	2415.02
7	SP	Baseline	25.6601	2503.26
7	SP	Fatigue	21.1932	2271.43
7	SP	R10	23.9729	2415.7
7	SP	R20	22.9231	2361.21
7	SP	R30	24.298	2432.57
7	SP	R60	22.65	2347.04
8	CG	Baseline	21.21	2076.7
8	CG	Fatigue	17.58	1888.3
8	CG	R10	20.15	2021.68
8	CG	R20	19.83	2005.08
8	CG	R30	22.93	2165.97
8	CG	R60	22.46	2141.57
8	SP	Baseline	22.401	2138.51
8	SP	Fatigue	17.8274	1901.14
8	SP	R10	21.4364	2088.45
8	SP	R20	19.4351	1984.58
8	SP	R30	18.9455	1959.17
8	SP	R60	17.3108	1874.33
9	CG	Baseline	22.08	1730.65
9	CG	Fatigue	13.63	1292.1
9	CG	R10	17.88	1512.67
9	CG	R20	19.08	1574.95
9	CG	R30	19.07	1574.43
9	CG	R60	18.67	1553.67
9	SP	Baseline	19.3445	1588.68
9	SP	Fatigue	11.111	1161.36
9	SP	R10	16.7596	1454.52
9	SP	R20	15.6603	1397.47
9	SP	R30	16.819	1457.6
9	SP	R60	17.3298	1484.12
10	CG	Baseline	30.17	2492.82
10	CG	Fatigue	18.98	1912.06
10	CG	R10	27.64	2361.52
10	CG	R20	25.62	2256.68
10	CG	R30	25.26	2237.99
10	CG	R60	26.9	2323.11
10	SP	Baseline	27.0622	2331.53
10	SP	Fatigue	18.9138	1908.62
10	SP	R10	25.1719	2233.42
10	SP	R20	24.8015	2214.2
10	SP	R30	24.9335	2221.05
10	SP	R60	26.3629	2295.24
11	CG	Baseline	21.83	3106.44
11	CG	Fatigue	14.15	2707.85
11	CG	R10	18.59	2938.28
11	CG	R20	19.26	2973.05
11	CG	R30	19.07	2963.19
11	CG	R60	19.46	2983.43
11	SP	Baseline	19.7188	2996.87
11	SP	Fatigue	13.3851	2668.15
11	SP	R10	18.9224	2955.53
11	SP	R20	18.8451	2951.52
11	SP	R30	17.994	2907.35
11	SP	R60	18.6322	2940.47
12	CG	Baseline	25.46	2052.77
12	CG	Fatigue	20.48	1794.31
12	CG	R10	22.75	1912.12
12	CG	R20	23.1	1930.29
12	CG	R30	24.32	1993.61
12	CG	R60	23.42	1946.9
12	SP	Baseline	24.869	2022.1
12	SP	Fatigue	17.6085	1645.28
12	SP	R10	23.786	1965.89
12	SP	R20	23.0634	1928.39
12	SP	R30	23.469	1949.44
12	SP	R60	23.071	1928.79

## Sheet: SMO2%
Subjects	CG/SP	TIME	Quadriceps SMO2%	GM SMO3%		Quadriceps SmO2%								Gastrocnemius Medialis (GM) SmO2%
1	CG	Baseline	72	60		Tests of Normality								Tests of Normality
1	CG	Fatigue	10	32.4		Quadriceps SmO2%	Kolmogorov-Smirnova			Shapiro-Wilk				GM SmO2%	Kolmogorov-Smirnova			Shapiro-Wilk
1	CG	R10	75	55			Statistic	df	Sig.	Statistic	df	Sig.			Statistic	df	Sig.	Statistic	df	Sig.
1	CG	R20	78	50		Baseline-SP	0.119742	12	.200*	0.962968	12	0.825214		Baseline-SP	0.183854	12	.200*	0.889811	12	0.117179
1	CG	R30	78.4	55		Baseline-CG	0.185614	12	.200*	0.91364	12	0.237487		Baseline-CG	0.1904	12	.200*	0.86239	12	0.051
1	CG	R60	82	63		Fatigue-SP	0.129411	12	.200*	0.96891	12	0.899057		Fatigue-SP	0.161907	12	.200*	0.957265	12	0.74419
1	SP	Baseline	56	55		Fatigue-CG	0.174508	12	.200*	0.906874	12	0.194511		Fatigue-CG	0.20011	12	0.199452	0.899582	12	0.156659
1	SP	Fatigue	12	34		rest 10 min-SP	0.11629	12	.200*	0.976915	12	0.968292		rest 10 min-SP	0.197673	12	.200*	0.924226	12	0.322896
1	SP	R10	53	50		rest 10 min-CG	0.189306	12	.200*	0.937739	12	0.469352		rest 10 min-CG	0.187238	12	.200*	0.939026	12	0.485558
1	SP	R20	76	49		rest 20 min-SP	0.179133	12	.200*	0.934991	12	0.436026		rest 20 min-SP	0.195844	12	.200*	0.970756	12	0.918557
1	SP	R30	74	50		rest 20 min-CG	0.160115	12	.200*	0.948836	12	0.620038		rest 20 min-CG	0.169756	12	.200*	0.87186	12	0.0690014
1	SP	R60	75	61.8		rest 30 min-SP	0.169237	12	.200*	0.925099	12	0.331039		rest 30 min-SP	0.108868	12	.200*	0.976576	12	0.966214
2	CG	Baseline	64	61		rest 30 min-CG	0.207514	12	0.162429	0.884849	12	0.101152		rest 30 min-CG	0.189	12	.200*	0.869773	12	0.0648206
2	CG	Fatigue	5	28		rest 1 hour-SP	0.191111	12	.200*	0.910766	12	0.218221		rest 1 hour-SP	0.186892	12	.200*	0.908934	12	0.206733
2	CG	R10	75	62.2		rest 1 hour-CG	0.25166	12	0.0345102	0.920824	12	0.292807		rest 1 hour-CG	0.120396	12	.200*	0.948218	12	0.611097
2	CG	R20	77	62		*. This is a lower bound of the true significance.								*. This is a lower bound of the true significance.
2	CG	R30	85	60		a. Lilliefors Significance Correction								a. Lilliefors Significance Correction
2	CG	R60	84	65
2	SP	Baseline	45.7414	50.9655
2	SP	Fatigue	17	22.2
2	SP	R10	45	47.6
2	SP	R20	50	53
2	SP	R30	56	58.2
2	SP	R60	65	60
3	CG	Baseline	80	65.7586
3	CG	Fatigue	26	20.8
3	CG	R10	73	66
3	CG	R20	80	72.6
3	CG	R30	80	73
3	CG	R60	85	76
3	SP	Baseline	65	65
3	SP	Fatigue	20	16
3	SP	R10	59	55
3	SP	R20	62	60
3	SP	R30	65	60
3	SP	R60	70	58
4	CG	Baseline	69	61.1034
4	CG	Fatigue	9	8
4	CG	R10	73	60.6
4	CG	R20	80	68
4	CG	R30	79.6	70
4	CG	R60	83	69
4	SP	Baseline	63.8621	55
4	SP	Fatigue	21.4	23
4	SP	R10	67	48
4	SP	R20	77	60
4	SP	R30	80	62
4	SP	R60	82	65.4
5	CG	Baseline	75	45.3448
5	CG	Fatigue	30	29
5	CG	R10	80	69.6
5	CG	R20	85	75
5	CG	R30	90	75
5	CG	R60	89	72
5	SP	Baseline	61	45.2069
5	SP	Fatigue	15	24.6
5	SP	R10	60	47
5	SP	R20	65	52
5	SP	R30	70	50
5	SP	R60	73	52.6
6	CG	Baseline	78	70
6	CG	Fatigue	14.6	21
6	CG	R10	76	70.8
6	CG	R20	85	73
6	CG	R30	85	75
6	CG	R60	90	72
6	SP	Baseline	73.8103	54.5345
6	SP	Fatigue	10	25.8
6	SP	R10	75	50
6	SP	R20	80	56
6	SP	R30	85	53
6	SP	R60	85	56.2
7	CG	Baseline	55	60.3103
7	CG	Fatigue	22	22
7	CG	R10	68	69
7	CG	R20	76	73.6
7	CG	R30	80	72.8
7	CG	R60	85	75
7	SP	Baseline	50	43.5172
7	SP	Fatigue	22	9.8
7	SP	R10	54	39
7	SP	R20	65	53
7	SP	R30	75	60
7	SP	R60	84	70.6
8	CG	Baseline	75	63
8	CG	Fatigue	33	29
8	CG	R10	78	75
8	CG	R20	82	80
8	CG	R30	84	80
8	CG	R60	90	82.2
8	SP	Baseline	51.5862	47
8	SP	Fatigue	35	25
8	SP	R10	56	55
8	SP	R20	60	61
8	SP	R30	75	65.8
8	SP	R60	85	71
9	CG	Baseline	78	68.2759
9	CG	Fatigue	32	28
9	CG	R10	73	71
9	CG	R20	75	75
9	CG	R30	80	80
9	CG	R60	80	78
9	SP	Baseline	43.7931	42.7931
9	SP	Fatigue	31	23
9	SP	R10	65	58
9	SP	R20	70	63
9	SP	R30	76	66
9	SP	R60	80	63
10	CG	Baseline	63.0172	60
10	CG	Fatigue	19	23.6
10	CG	R10	75	70
10	CG	R20	80	77
10	CG	R30	84	80
10	CG	R60	85	83
10	SP	Baseline	47.1207	44.2241
10	SP	Fatigue	28	15.6
10	SP	R10	70	70
10	SP	R20	75	68
10	SP	R30	80	75
10	SP	R60	77	72
11	CG	Baseline	68	68.5862
11	CG	Fatigue	28	33
11	CG	R10	75	75
11	CG	R20	82	78
11	CG	R30	82	82
11	CG	R60	85	81
11	SP	Baseline	59.8621	48.2241
11	SP	Fatigue	27	36
11	SP	R10	50	42
11	SP	R20	69	44
11	SP	R30	71.4	45
11	SP	R60	80	53
12	CG	Baseline	78.4483	63
12	CG	Fatigue	30	35
12	CG	R10	81.4	65
12	CG	R20	90	68
12	CG	R30	90	78
12	CG	R60	91	78
12	SP	Baseline	59	47.1379
12	SP	Fatigue	38	32
12	SP	R10	69	46
12	SP	R20	76	60
12	SP	R30	80	70
12	SP	R60	83	72
